# Supplementary material for: Mechanical Properties and Deformation Mechanisms of Graphene Foams with Bi-Modal Sheet Thickness by Coarse-Grained Molecular Dynamics Simulations
Source: Materials (Basel). 2021 Sep 27;14(19):5622. doi: 10.3390/ma14195622 (PMC8509715; doi:10.3390/ma14195622)
Supplement: Supplementary file 1 [file materials-14-05622-s001.zip]

Archive with 1 entries (1 files):
- materials-1371739-supplementary.pdf
